# Supplementary material for: A review of European studies on pollination networks and pollen limitation, and a case study designed to fill in a gap
Source: AoB Plants. 2018 Oct 31;10(6):ply068. doi: 10.1093/aobpla/ply068 (PMC6302952; doi:10.1093/aobpla/ply068)
Supplement: Supplementary Information S4 [file ply068_suppl_supplementary_information_s4.xlsx]

## Sheet: Sheet1
Supporting Information Table S4: The number of published studies conducted in Europe containing a plant-pollinator network illustrated in figure 1
European countries	Study count
Hungary	1
Italy	1
Belgium	2
Denmark	2
Greece	2
Norway	3
France	4
Poland	4
Portugal	4
Swizterland	4
Germany	9
Spain	18
United Kingdom	18
Albania	0
Andorra	0
Armenia	0
Austria	0
Azerbaijan	0
Belarus	0
Bosnia and Herzegovina	0
Bulgaria	0
Croatia	0
Cyprus	0
Czech Republic	0
Estonia	0
Finland	0
Georgia	0
Iceland	0
Ireland	0
Kazakhstan	0
Kosovo	0
Latvia	0
Leichtenstein	0
Lithuania	0
Luxembourg	0
Macedonia	0
Malta	0
Moldova	0
Monaco	0
Montenegro	0
Netherlands	0
Romania	0
Russia	0
San Marino	0
Serbia	0
Slovakia	0
Slovenia	0
Sweden	0
Turkey	0
Ukraine	0
