# Supplementary material for: A review of European studies on pollination networks and pollen limitation, and a case study designed to fill in a gap
Source: AoB Plants. 2018 Oct 31;10(6):ply068. doi: 10.1093/aobpla/ply068 (PMC6302952; doi:10.1093/aobpla/ply068)
Supplement: Supplementary Information S5 [file ply068_suppl_supplementary_information_s5.xlsx]

## Sheet: ply068_suppl_Supplementary_Information_S5
Table S5. Data for the plant-pollinator network matrix presented in Fig. 2
Plants	Andrena.flavipes	Aphantopus.hyperantus	Argynnis.paphia	Asilidae	Ectophasia	Eristalis.anthopnorina	Eristalis.arbustorum	Eristalis.hirta	Eristalis.interrupta	Eristalis.lineata	Eristalis.similis	Eristalis.tenax	Lasioglossum.calceatum	Lasioglossum.laticeps	Lycaena.virgaureae	Melanargia.galathea	Merodon.aeneus	Merodon.ruficornis	Muscidae	Myathropa.florea	Sphaerophoria.scripta	Syritta.pipiens	Syrphus.vitripennis	Tachinidae	Melitaea.athalia.britomartis	Zygaena.minos.purpuralis	Polistes.nimpha	Volucella.pellucens	Ancylolomia.tentaculella	Apis.mellifera	Bombus.terrestris.complex	Microgasterinae	Osmia.rapunculi	Bombus.lapidarus	Bombus.pratorum	Osmia.cantabrica	Bombus.ruderarius	Lasioglossum.zonulum	Polyommatus.icarus	Scaeva.pyrastri	Limenitis.camilla	Bombus.pascuorum	Episyrphus.balteatus	Helconinae	Argynnis.aglaja	Argynnis.niobe	Epistrophe.grossulariae	Eriothrix.rufomaculata	Eristalis.horticola
Achmil	5	2	1	1	7	1	1	1	2	6	1	18	3	1	5	1	2	1	2	23	3	1	1	1	0	0	0	0	0	0	0	0	0	0	0	0	0	0	0	0	0	0	0	0	0	0	0	0	0
Arnmon	0	52	0	0	0	0	0	0	0	0	0	3	0	0	18	3	0	0	1	0	1	0	0	0	14	1	0	0	0	0	0	0	0	0	0	0	0	0	0	0	0	0	0	0	0	0	0	0	0
Astmaj	0	0	0	0	0	0	0	0	0	0	0	36	0	0	0	0	0	0	0	0	0	4	0	0	0	0	1	2	0	0	0	0	0	0	0	0	0	0	0	0	0	0	0	0	0	0	0	0	0
Camper	0	0	0	0	0	0	0	0	0	0	0	0	1	0	0	0	0	0	0	0	2	0	0	0	0	0	0	0	1	11	5	1	1	0	0	0	0	0	0	0	0	0	0	0	0	0	0	0	0
Camser	0	0	0	1	0	0	0	0	0	0	0	0	0	0	0	0	0	0	0	0	0	0	0	0	0	0	0	0	0	1	29	0	0	2	1	1	0	0	0	0	0	0	0	0	0	0	0	0	0
Cenphr	0	0	0	0	0	0	0	0	0	0	0	2	1	0	0	6	0	0	0	0	0	0	0	0	0	0	0	0	0	21	14	0	0	2	6	0	1	1	1	3	1	0	0	0	0	0	0	0	0
Cireri	0	0	0	0	0	0	0	0	0	0	0	0	1	0	0	0	0	0	0	0	0	0	0	0	0	0	0	0	0	4	40	0	0	0	8	0	0	0	0	0	0	20	1	1	0	0	0	0	0
Diacar	0	0	0	0	1	0	0	0	0	0	0	17	3	0	0	24	0	0	0	0	2	0	0	0	1	17	0	0	0	0	0	0	0	2	0	0	0	0	0	0	0	0	1	0	2	5	1	1	1
Eupros	0	0	0	0	0	0	0	0	0	0	0	1	0	0	0	0	0	0	0	0	10	0	0	0	0	0	0	0	0	0	0	0	0	0	0	0	0	0	0	0	0	0	0	0	0	0	0	0	0
Galalb	0	0	0	0	0	0	0	0	0	0	0	1	0	0	0	0	0	0	0	0	8	2	0	0	0	0	0	0	0	0	0	0	0	0	0	0	0	0	0	0	0	0	0	0	0	0	0	0	0
Galver	0	0	0	2	1	0	0	0	0	0	0	0	0	0	0	0	0	0	0	0	6	0	0	0	0	0	0	0	0	1	0	0	0	0	1	0	0	0	0	0	0	0	0	0	0	0	0	0	0
Genaus	0	0	0	0	0	0	0	0	0	0	0	0	0	0	0	0	0	0	0	0	0	0	0	0	0	0	0	0	0	0	5	0	0	0	0	0	0	1	0	0	0	0	0	0	0	0	0	0	0
Helnum	0	0	0	0	0	0	0	0	0	0	0	13	2	0	0	0	0	0	0	0	20	0	0	0	0	0	0	0	0	0	1	0	0	0	0	0	0	0	0	3	0	0	0	0	0	0	0	0	0
Hersph	0	0	0	0	1	0	0	1	0	0	0	5	0	0	0	0	0	0	4	23	2	0	1	0	0	0	0	0	0	0	0	0	0	0	0	0	0	0	0	0	0	0	0	0	0	0	0	0	0
Hypper	0	0	0	1	0	0	0	1	0	0	3	30	0	5	0	1	0	0	1	0	4	0	6	0	0	0	0	0	0	4	10	0	0	0	0	0	1	0	0	0	0	0	0	0	0	0	0	0	0
Knadip	0	3	0	0	0	0	0	0	0	0	0	68	1	0	2	7	0	0	0	0	0	0	0	0	0	12	0	2	0	0	38	0	0	7	1	0	0	0	1	0	0	0	0	0	0	4	0	0	0
Leohis/Scoaut	0	0	0	0	0	0	0	0	0	0	0	15	1	0	0	3	0	0	1	0	0	0	1	0	0	0	0	0	0	0	0	0	0	0	0	0	0	2	0	1	0	0	0	0	0	0	0	0	0
Leuvul	0	6	0	2	0	0	0	0	0	1	1	45	2	0	7	3	2	0	1	1	15	0	1	0	2	2	0	0	0	0	1	0	0	1	0	0	0	0	1	0	0	0	0	0	0	1	0	3	0
Lotcor	0	0	0	0	0	0	0	0	0	0	0	0	0	0	0	0	0	0	0	0	1	0	1	0	0	0	0	0	0	2	9	0	0	6	5	0	0	0	2	0	0	0	0	0	0	1	0	0	0
Melsyl	0	0	0	0	0	0	0	0	0	0	0	0	0	0	0	0	0	0	0	0	1	0	1	0	0	0	0	0	0	0	0	0	0	0	0	0	0	0	0	1	0	0	0	0	0	0	0	0	0
Pimmaj	0	1	0	2	0	0	1	0	0	6	2	16	0	0	0	0	0	0	8	6	5	0	2	0	0	0	0	1	0	1	3	0	0	0	0	0	0	0	0	0	0	0	0	0	0	0	2	0	6
Polvul	0	0	0	0	1	0	0	0	0	0	0	0	0	0	0	0	0	0	0	0	1	0	0	0	0	0	0	0	0	0	0	0	0	0	0	0	0	0	0	0	0	0	0	0	0	0	0	0	0
Potere	0	0	0	0	0	0	0	0	0	0	0	0	0	0	0	0	0	0	0	0	12	0	0	0	0	0	0	0	0	1	0	0	0	0	1	0	0	0	0	0	0	0	0	0	0	0	0	0	0
Salver	0	0	0	0	0	0	0	0	0	0	0	0	0	0	0	0	0	0	0	0	0	0	0	0	0	0	0	0	0	0	10	0	0	1	3	0	1	0	0	0	0	0	0	0	0	0	0	0	0
Scacol	0	31	0	0	0	0	1	0	0	4	0	144	2	0	9	32	0	0	0	0	0	0	1	0	1	31	0	5	0	1	21	0	0	1	0	0	0	1	2	0	0	1	1	0	0	3	1	0	1
Sonarv	1	2	0	0	0	1	0	0	0	0	2	59	1	0	0	1	0	1	0	0	2	0	2	0	0	0	0	0	0	2	0	0	0	0	0	0	0	0	0	2	0	0	0	0	0	0	0	0	0
Stegra	0	0	0	0	0	0	0	0	0	0	0	0	0	0	0	0	0	0	0	0	18	0	0	0	0	0	0	0	0	0	0	0	0	0	0	0	0	0	0	0	0	0	0	0	0	0	0	0	0
Thypul	0	15	0	0	10	0	0	0	0	0	0	32	0	0	5	0	1	0	1	0	8	0	0	0	0	1	0	0	0	18	1	0	0	0	2	0	0	2	0	1	0	0	0	0	0	0	0	2	0
Trimon	7	0	0	0	0	0	0	0	0	0	0	3	1	0	0	0	0	0	0	0	4	0	1	0	0	0	0	0	0	0	4	0	0	3	0	0	0	0	0	0	0	0	0	0	0	0	0	0	0
Tripra	0	0	0	0	0	0	0	0	0	0	0	0	0	0	0	0	0	0	0	0	0	0	0	0	0	0	0	0	0	0	5	0	0	9	7	0	0	0	0	0	0	6	0	0	0	0	0	0	0
Troeur	0	0	0	1	0	0	0	0	0	0	0	0	1	0	0	0	0	0	0	0	0	0	0	0	0	0	0	0	0	0	0	0	0	0	0	0	0	0	0	0	0	0	0	0	0	0	0	0	1
Viodec	0	0	0	0	0	0	0	0	0	0	0	0	0	0	1	0	0	0	0	0	2	0	0	0	0	0	0	0	0	0	0	0	0	0	0	0	0	0	0	0	0	0	0	0	0	0	0	0	0
[truncated: 83 more columns]
